# Supplementary material for: Whole genome sequence analysis of apparent treatment resistant hypertension status in participants from the Trans-Omics for Precision Medicine program
Source: Front Genet. 2023 Dec 13;14:1278215. doi: 10.3389/fgene.2023.1278215 (PMC10755672; doi:10.3389/fgene.2023.1278215)
Supplement: Supplementary file 2 [file Table1.XLSX]

## Sheet: TableS1
Supplementary Table S1. Characteristics of cohorts included in the analysis.
Study	Sample Size	Age, years	Women, %	Self-reported race/ethnicity, %					aTRH cases	Treatment-responsive controls	Normotensive controls
				African	Asian	European	Hispanic	Other
Amish	947	48.84 ± 16.69	48.15% (456)	0	0	1	0	0	3	29	915
ARIC	6311	53.38 ± 5.68	56.54% (3,568)	0.18	0	0.82	0	0	76	1103	5132
BIOME	4254	56.15 ± 13.35	58.74% (2,498)	0.2186	0.0155	0.2656	0.4314	0.0689	764	730	2760
CFS	641	36.44 ± 19.79	50.08% (321)	0.4696	0	0.5242	0.0062	0	16	57	568
CHS	1712	72.03 ± 5.19	54.91% (940)	0.1565	0.0006	0.8306	0.0099	0.0023	141	385	1186
GENOA	577	53.66 ± 10.60	66.72% (385)	1	0	0	0	0	42	170	365
GenSALT	1608	37.92 ± 9.52	48.38% (778)	0	1	0	0	0	0	0	1608
HyperGEN	911	43.36 ± 13.22	60.15% (548)	1	0	0	0	0	83	312	516
JHS	1853	53.09 ± 12.96	60.23% (1,116)	1	0	0	0	0	168	442	1243
MESA	3535	59.12 ± 9.55	51.34% (1,815)	0.3016	0.1245	0.376	0.198	0	194	652	2689
THRV	548	48.49 ± 9.66	54.56% (299)	0	1	0	0	0	31	149	368
WHI	6311	65.88 ± 6.84	100.00% (6,311)	0.1081	0.0162	0.8349	0.0338	0.0071	187	1395	4729
TOTAL	29208	56.49 ± 13.10	65.17% (19,035)	26.44% (7,724)	9.47% (2,765)	53.44% (15,608)	9.48% (2,769)	1.17% (342)	1705	5424	22079
Continuous variables desribed as mean ± sd , while categorical variables desribed as % (n)

## Sheet: TableS2
Supplementary Table S2. Characteristics of participants included in the African American analysis (N=7728).
	aTRH cases	Treatment-Responsive controls	Normotensive controls
N	768	1924	5036
Age, years	62.31 ± 10.33	57.83 ± 10.94	50.48 ± 13.45
Female	62.24% (487)	70.53% (1357)	61.74% (3109)
BMI, kg/m2	30.82 ± 4.63	29.92 ± 4.72	28.25 ± 4.92
eGFR, mL/min/1.73m2	77.40 ± 22.48	92.61 ± 21.17	100.90 ± 20.35
SBP, mmHg	163.80 ± 23.35	136.23 ± 12.08	117.83 ± 11.78
DBP, mmHg	90.77 ± 13.03	82.59 ± 8.97	72.34 ± 8.46
Continuous variables desribed as mean ± sd , while categorical variables desribed as % (n)

## Sheet: TableS3
Supplementary Table S3. Characteristics of participants included in the European American analysis (N=15624).
	aTRH cases	Treatment-responsive controls	Normotensive controls
N	395	2730	12499
Age, years	69.19 ± 8.45	63.66 ± 9.57	58.83 ± 11.69
Female	65.06% (257)	73.99% (2020)	67.77% (8471)
BMI, kg/m2	29.00 ± 4.85	27.74 ± 4.58	26.27 ± 4.31
eGFR, mL/min/1.73m2	66.67 ± 19.46	83.69 ± 20.22	89.95 ± 18.21
SBP, mmHg	164.99 ± 20.80	135.83 ± 12.15	116.32 ± 12.51
DBP, mmHg	86.91 ± 12.52	80.82 ± 9.13	69.81 ± 8.70
Continuous variables desribed as mean ± sd , while categorical variables desribed as % (n)

## Sheet: TableS4
Supplementary Table S4: Medication inventory to define aTRH status
Angiotensin Converting Enzyme (ACE) Inhibitors	Aldosterone antagonists	Alpha blockers	Angiotensin II Receptor Blockers (ARBs)	Beta Blockers	Calcium Channel Blockers	Central acting agents	Diuretics	Direct vasodilators
Benazepril	Canrenoate Potassium	Doxazosin	Azilsartan Medoxomil	Acebutolol	Amlodipine	Clonidine	Amiloride	Hydralazine
Catopril	Eplerenone	Indoramin	Candesartan	Alprenolol	Aranidipine	Deserpidine	Bendroflumethiazide	Minoxidil
Cilazapril	Mexrenoate Potassium	Prazosin	Eprosartan	Atenolol	Azelnidipine	Guanabenz	Benzthiazide
Delapril	Prorenoate Potassium	Terazosin	Irbesartan	Betaxolol	Barnidipine	Guanfacine	Benzthiazide
Enalapril	Spironolactone	Trimazosin	Losartan	Bevantolol	Benidipine	Methyldopa	Bumetanide
Fosinopril			Olmesartan	Bisoprolol	Bepridil	Moxonidine	Chlorothiazide
Imidapril			Telmisartan	Bupranolol	Cilnidipine	Reserpine	Chlorthalidone
Lisinopril			Valsartan	Carteolol	Clevidipine		Cyclothiazide
Moexipril				Esmolol	Diltiazem		Ethacrynic Acid
Perindopril				Metoprolol	Efonidipine		Furosemide
Quinapril				Nadolol	Felodipine		Hydrochlorothiazide
Ramipril				Nebivolol	Gallopamil		Hydroflumethiazide
Spirapril				Oxprenolol	Isradipine		Indapamide
Trandolapril				Penbutolol	Lacidipine		Indapamidum
Zofenopril				Pindolol	Lercanidipine		Methyclothiazide
				Propranolol	Manidipine		Metolazone
				Sotalol	Mibefradil		Piretanide
				Timolol	Nicardipine		Polythiazide
					Nifedipine		Quinethazone
					Nilvadipine		Torsemide
					Nimodipine		Triamterene
					Nisoldipine		Trichlormethiazide
					Nitrendipine		Tripamide
					Pranidipine
					Verapamil

## Sheet: TableS5
Supplementary Table S5. Functional impact categories for gene-based models from the Whole Genome Sequence Annotator (WGSA).
Variant Function	Number of High Impact Variants	Number of High-Moderate Impact Variants
protein protein contact	884	884
splice acceptor variant, intron variant	6493	6493
splice acceptor variant, splice donor variant, intron variant	40	40
splice acceptor variant, splice region variant, intron variant	5	5
splice donor variant, intron variant	9739	9739
splice donor variant, splice region variant, intron variant	3	3
start lost	2533	2533
start lost, splice region variant	74	74
stop gained	18041	18041
stop gained, splice region variant	636	636
stop lost	1592	1592
stop lost, splice region variant	83	83
structural interaction variant	23657	23657
missense variant	.	789939
missense variant, splice region variant	.	19867
sequence feature	.	90738
TOTAL	63780	964324

## Sheet: Table S6
Supplementary Table S6. Lead variants achieving p<1E-05 in single variant analysis of European American TOPMed participants- aTRH versus normotensive controls.
rsID	CHR:BP (hg38)	REF	EA	EAC	EAF	BETA	SE	OR	OR_L95	OR_U95	p.value	Consequence	Gene	Distance to Nearest Gene
rs11711860	chr3:38776013	C	A	1603	0.256644	0.496137	0.0916378	1.64236	1.37235	1.9655	6.15948e-08	intronic	SCN10A
rs73064548	chr3:38782346	C	G	1604	0.256722	0.496016	0.0916273	1.64217	1.37222	1.96522	6.18351e-08	intronic	SCN10A
rs62244107	chr3:38778263	C	T	1604	0.25664	0.495643	0.0916153	1.64155	1.37174	1.96444	6.30084e-08	intronic	SCN10A
rs62244108	chr3:38781988	G	A	1604	0.256722	0.495548	0.0916173	1.6414	1.3716	1.96427	6.3414e-08	intronic	SCN10A
rs62244106	chr3:38777782	T	C	1606	0.25696	0.494986	0.0916091	1.64048	1.37085	1.96313	6.54466e-08	intronic	SCN10A
rs7430726	chr3:38776830	T	C	1606	0.25696	0.494986	0.0916091	1.64048	1.37085	1.96313	6.54466e-08	intronic	SCN10A
rs11129808	chr3:38785608	T	C	1607	0.25712	0.49173	0.0915525	1.63514	1.36655	1.95653	7.82945e-08	intronic	SCN10A
rs12172966	chr3:38785717	T	G	1606	0.25696	0.486742	0.0916291	1.62701	1.35954	1.94709	1.08376e-07	intronic	SCN10A
rs11927856	chr3:38779283	T	C	1616	0.25856	0.484649	0.0913131	1.6236	1.35754	1.94181	1.11111e-07	intronic	SCN10A
rs4072090	chr3:38773939	G	T	1609	0.25744	0.482354	0.0915015	1.61988	1.35393	1.93808	1.35283e-07	intronic	SCN10A
rs56051560	chr3:38785992	G	A	1579	0.25264	0.477051	0.0918084	1.61132	1.34596	1.92899	2.03444e-07	intronic	SCN10A
rs11716467	chr3:38773345	A	G	1754	0.28064	0.460682	0.0890352	1.58515	1.33132	1.88738	2.28945e-07	intronic	SCN10A
rs144199380	chr2:41773175	T	C	55	0.0088	2.34253	0.457052	10.4075	4.2491	25.4916	2.97059e-07	intergenic	SLC8A1;LINC01913	dist=1260740;dist=104380
rs11716493	chr3:38773392	A	G	1766	0.28256	0.449027	0.0886753	1.56679	1.31682	1.8642	4.11155e-07	intronic	SCN10A
rs187903575	chr5:116523042	T	G	34	0.00544	3.11923	0.628858	22.6289	6.59732	77.6171	7.04419e-07	intronic	SEMA6A
rs4676597	chr3:38767925	T	C	1526	0.24416	0.459812	0.0930861	1.58378	1.31965	1.90077	7.82658e-07	intronic	SCN10A
rs78256052	chr3:21780621	C	T	1153	0.184539	-0.508088	0.104106	0.601645	0.490595	0.737832	1.05835e-06	intergenic	ZNF385D;ZNF385D-AS2	dist=29297;dist=176518
rs34530641	chr3:21773268	A	AC	1170	0.18726	-0.499677	0.103309	0.606726	0.495513	0.742901	1.31981e-06	intergenic	ZNF385D;ZNF385D-AS2	dist=21944;dist=183871
rs80143559	chr2:75156467	G	C	2420	0.3872	0.387622	0.0819247	1.47347	1.25489	1.73013	2.22925e-06	intronic	TACR1
rs17621507	chr3:21778839	A	G	1156	0.185078	-0.490463	0.103812	0.612343	0.499606	0.750518	2.30649e-06	intergenic	ZNF385D;ZNF385D-AS2	dist=27515;dist=178300
rs111528537	chr3:21791854	C	T	1231	0.19696	-0.479183	0.101468	0.619289	0.5076	0.755553	2.32961e-06	intergenic	ZNF385D;ZNF385D-AS2	dist=40530;dist=165285
rs56269360	chr3:21792144	G	T	1230	0.1968	-0.478663	0.101471	0.619611	0.507862	0.75595	2.39056e-06	intergenic	ZNF385D;ZNF385D-AS2	dist=40820;dist=164995
rs146418534	chr13:60092520	A	G	53	0.00848	2.12874	0.45284	8.40427	3.45967	20.4157	2.59058e-06	intronic	DIAPH3
rs59296408	chr3:21798063	G	A	1360	0.2176	-0.455809	0.0981524	0.633935	0.522993	0.768411	3.41905e-06	intergenic	ZNF385D;ZNF385D-AS2	dist=46739;dist=159076
rs72966057	chr6:116921693	C	T	35	0.0056	2.71952	0.588966	15.173	4.78336	48.1292	3.88495e-06	intronic	RFX6
rs184866694	chr3:176028824	C	T	42	0.00672	2.56038	0.55531	12.9407	4.35781	38.428	4.01284e-06	intergenic	NAALADL2;MIR7977	dist=223184;dist=486279
rs7999257	chr13:50000063	C	A	211	0.03376	1.06042	0.230893	2.88759	1.83652	4.5402	4.37565e-06	ncRNA_intronic	DLEU2
rs35030946	chr2:50075351	G	T	103	0.0164853	1.59333	0.347183	4.92009	2.49141	9.71631	4.44746e-06	intronic	NRXN1
rs140978574	chr16:84607982	G	C	41	0.00656	2.70785	0.590714	14.997	4.71171	47.7343	4.56103e-06	intronic	COTL1
rs13021036	chr2:50053969	C	T	104	0.01664	1.58451	0.34638	4.87689	2.47342	9.61584	4.77403e-06	intronic	NRXN1
rs55794313	chr3:21790448	T	A	1233	0.19728	-0.459514	0.101242	0.63159	0.517913	0.770219	5.65784e-06	intergenic	ZNF385D;ZNF385D-AS2	dist=39124;dist=166691
rs73142803	chr3:21782162	C	A	1234	0.19744	-0.459173	0.101208	0.631806	0.518124	0.77043	5.70755e-06	intergenic	ZNF385D;ZNF385D-AS2	dist=30838;dist=174977
rs1239516618	chr2:41714503	A	AAAAT	55	0.0088	2.06647	0.455781	7.8969	3.23212	19.2941	5.79025e-06	intergenic	SLC8A1;LINC01913	dist=1202068;dist=163052
rs570480242	chr17:67900890	T	C	36	0.00576	2.61773	0.577911	13.7046	4.41508	42.5397	5.90825e-06	intronic	BPTF
rs28462277	chr7:36152824	T	C	1550	0.248	-0.409997	0.0907464	0.663652	0.555515	0.79284	6.24109e-06	upstream	EEPD1	dist=403
rs10279011	chr7:36152792	C	T	1550	0.248	-0.409716	0.0907689	0.663839	0.555647	0.793098	6.36671e-06	upstream	EEPD1	dist=435
rs184295717	chr3:21769907	G	T	1085	0.1736	-0.474512	0.10522	0.622188	0.50624	0.764693	6.4916e-06	intergenic	ZNF385D;ZNF385D-AS2	dist=18583;dist=187232
rs116757635	chr3:38791373	C	G	60	0.00960307	1.93856	0.429993	6.94873	2.99149	16.1407	6.53342e-06	intronic	SCN10A
rs12633290	chr3:21757299	T	C	1081	0.17296	-0.474552	0.105264	0.622164	0.506176	0.764729	6.53797e-06	intergenic	ZNF385D;ZNF385D-AS2	dist=5975;dist=199840
rs182893628	chr10:113121172	A	G	34	0.00544	2.74078	0.609774	15.4991	4.6909	51.2101	6.96511e-06	intronic	TCF7L2
rs11537599	chr7:36153416	G	A	1552	0.248479	-0.407618	0.0907624	0.665233	0.55682	0.794753	7.08736e-06	UTR5	EEPD1	NM_030636:c.-909G>A
rs191129542	chr2:15819635	C	T	32	0.00512	2.73465	0.609031	15.4044	4.66904	50.8232	7.11655e-06	intergenic	LINC01804;MYCNUT	dist=100674;dist=100764
rs10878094	chr12:63936459	G	C	2095	0.3352	-0.374034	0.0833422	0.687954	0.584274	0.810031	7.1918e-06	intronic	SRGAP1
rs116464262	chr4:176867299	C	T	253	0.04048	0.968766	0.216269	2.63469	1.7244	4.02552	7.48388e-06	intergenic	VEGFC;NEIL3	dist=74554;dist=442538
rs10247827	chr7:36155441	T	C	1545	0.2472	-0.40686	0.0909699	0.665737	0.557016	0.795679	7.73207e-06	intronic	EEPD1
rs118026124	chr14:104442424	G	A	400	0.064	0.75643	0.169273	2.13066	1.52906	2.96894	7.86996e-06	intergenic	C14orf144;C14orf180	dist=154355;dist=137260
rs73142832	chr3:21794399	C	T	1357	0.21712	-0.437231	0.0979381	0.645822	0.533023	0.782491	8.03065e-06	intergenic	ZNF385D;ZNF385D-AS2	dist=43075;dist=162740
rs76252853	chr17:6042118	CG	C	2487	0.39792	0.36459	0.0816898	1.43992	1.22688	1.68996	8.07796e-06	intronic	AC007846.2
rs116933866	chr9:10972784	C	T	63	0.01008	1.88685	0.423345	6.59854	2.87799	15.1289	8.31151e-06	intergenic	PTPRD-AS2;TYRP1	dist=352364;dist=1720602
rs141565645	chr7:36150724	CTA	C	1544	0.24704	-0.404591	0.0908606	0.66725	0.558401	0.797316	8.47262e-06	upstream	EEPD1
rs35756813	chr8:138757344	C	T	1502	0.24032	0.416587	0.0936321	1.51678	1.26247	1.82231	8.61959e-06	intronic	COL22A1
rs73142818	chr3:21788132	A	G	1228	0.19648	-0.449786	0.101109	0.637765	0.523112	0.777546	8.64586e-06	intergenic	ZNF385D;ZNF385D-AS2	dist=36808;dist=169007
rs11589889	chr1:46998060	T	G	156	0.02496	1.19799	0.269345	3.31347	1.95439	5.61764	8.67537e-06	intronic	CYP4X1
rs142363772	chr3:156878019	G	A	149	0.02384	1.25993	0.283416	3.52516	2.0227	6.14366	8.7685e-06	intronic	LEKR1
rs547810776	chr8:56763697	T	C	57	0.00912	2.28236	0.514622	9.79978	3.57405	26.8702	9.2064e-06	intergenic	LINC00968;IMPAD1	dist=203874;dist=194232
rs12467316	chr2:101988187	C	A	1827	0.29232	-0.387129	0.0872951	0.679004	0.572222	0.805711	9.21945e-06	intergenic	LINC01127;IL1R2	dist=2642;dist=3657
rs1363151	chr5:163329291	T	A	382	0.06112	0.735425	0.16597	2.08637	1.50701	2.88847	9.3761e-06	intergenic	GABRG2;CCNG1	dist=1173752;dist=108280

## Sheet: Table S7
Supplementary Table S7. Lead variants achieving p<1E-05 in single variant analysis of European American TOPMed participants- aTRH versus normotensive controls.
rsID	CHR:BP (hg38)	REF	EA	EAC	EAF	BETA	SE	OR	OR_L95	OR_U95	p.value	Consequence	Gene	Distance to Nearest Gene
rs62244107	chr3:38778263	C	T	6525	0.253201	0.431102	0.0861643	1.53895	1.29981	1.82209	5.6371e-07	intronic	SCN10A
rs11711860	chr3:38776013	C	A	6523	0.253242	0.430749	0.086151	1.53841	1.29939	1.8214	5.73499e-07	intronic	SCN10A
rs62244108	chr3:38781988	G	A	6530	0.253317	0.429538	0.086069	1.53655	1.29802	1.8189	6.01853e-07	intronic	SCN10A
rs7430726	chr3:38776830	T	C	6529	0.253435	0.429009	0.0860813	1.53573	1.29731	1.81798	6.23594e-07	intronic	SCN10A
rs73064548	chr3:38782346	C	G	6533	0.253433	0.428652	0.0860477	1.53519	1.29693	1.81721	6.30754e-07	intronic	SCN10A
rs62244106	chr3:38777782	T	C	6531	0.253415	0.428603	0.0860599	1.53511	1.29683	1.81717	6.34886e-07	intronic	SCN10A
rs11129808	chr3:38785608	T	C	6538	0.253607	0.427316	0.0860125	1.53314	1.29529	1.81466	6.76219e-07	intronic	SCN10A
rs34623024	chr10:9717155	T	G	5131	0.200179	0.456349	0.0926541	1.5783	1.3162	1.8926	8.42337e-07	intergenic	LOC101928272;LOC101928298	dist=421562;dist=341567
rs12779933	chr10:9715550	C	T	5140	0.199395	0.455386	0.0925338	1.57678	1.31524	1.89033	8.59741e-07	intergenic	LOC101928272;LOC101928298	dist=419957;dist=343172
rs12172966	chr3:38785717	T	G	6532	0.253375	0.423514	0.0860846	1.52732	1.29019	1.80803	8.66586e-07	intronic	SCN10A
rs117592833	chr12:22796111	T	A	1022	0.0396462	1.00719	0.205009	2.73791	1.83194	4.09191	8.97232e-07	intergenic	ETNK1;LOC101928441	dist=105437;dist=379525
rs4072090	chr3:38773939	G	T	6535	0.253491	0.420904	0.0859149	1.52334	1.28725	1.80272	9.62842e-07	intronic	SCN10A
rs12414337	chr10:9714582	T	C	5156	0.200031	0.452619	0.0924127	1.57243	1.31192	1.88466	9.69129e-07	intergenic	LOC101928272;LOC101928298	dist=418989;dist=344140
rs56051560	chr3:38785992	G	A	6406	0.248487	0.423294	0.0866083	1.52698	1.28858	1.80949	1.02152e-06	intronic	SCN10A
rs12777926	chr10:9704985	C	T	5160	0.200155	0.45076	0.0923942	1.5695	1.30953	1.88109	1.06808e-06	intergenic	LOC101928272;LOC101928298	dist=409392;dist=353737
rs11927856	chr3:38779283	T	C	6567	0.254831	0.418087	0.0857602	1.51905	1.28402	1.79711	1.08767e-06	intronic	SCN10A
rs79943119	chr5:98562385	G	A	339	0.0131507	1.78732	0.369614	5.97343	2.89469	12.3267	1.32717e-06	intergenic	LINC01846;RGMB	dist=401146;dist=206910
rs79741238	chr10:9791965	C	T	3015	0.116951	0.550705	0.11443	1.73447	1.386	2.17056	1.48984e-06	intergenic	LOC101928272;LOC101928298	dist=496372;dist=266757
rs538366302	chr8:117262790	A	G	193	0.00748642	2.52312	0.524786	12.4675	4.4573	34.8727	1.52516e-06	intergenic	SLC30A8;MED30	dist=86076;dist=257923
rs11818370	chr10:9786223	G	C	3998	0.155106	0.482751	0.100862	1.62053	1.32984	1.97475	1.69913e-06	intergenic	LOC101928272;LOC101928298	dist=490630;dist=272499
rs11716467	chr3:38773345	A	G	7126	0.276416	0.401231	0.0838684	1.49366	1.26725	1.76053	1.71792e-06	intronic	SCN10A
rs11330888	chr10:9683418	AT	A	5164	0.20031	0.439197	0.0920555	1.55146	1.29533	1.85823	1.83317e-06
rs145722905	chr10:9734049	C	CATA	3034	0.117688	0.542818	0.114138	1.72085	1.3759	2.15228	1.97658e-06	intergenic	LOC101928272;LOC101928298	dist=438456;dist=324673
rs76657043	chr10:9715158	A	T	3040	0.117939	0.541216	0.114023	1.71809	1.37401	2.14835	2.06934e-06	intergenic	LOC101928272;LOC101928298	dist=419565;dist=343564
rs7908917	chr10:9795358	C	T	3034	0.117688	0.540287	0.113946	1.7165	1.37294	2.14603	2.12022e-06	intergenic	LOC101928272;LOC101928298	dist=499765;dist=263364
rs12777207	chr10:9678218	C	T	5173	0.200659	0.435312	0.0919465	1.54544	1.29059	1.85063	2.19702e-06	intergenic	LOC101928272;LOC101928298	dist=382625;dist=380504
rs12411956	chr10:9672298	C	T	5179	0.200892	0.43246	0.0918122	1.54104	1.28725	1.84488	2.47395e-06	intergenic	LOC101928272;LOC101928298	dist=376705;dist=386424
rs199735458	chr10:9659476	A	G	5048	0.195826	0.436381	0.0927864	1.5471	1.28984	1.85566	2.56273e-06	intergenic	LOC101928272;LOC101928298	dist=363883;dist=399246
rs7912449	chr10:9721074	C	T	3024	0.117318	0.536938	0.114186	1.71076	1.3677	2.13987	2.57248e-06	intergenic	LOC101928272;LOC101928298	dist=425481;dist=337648
rs4749898	chr10:9836386	C	T	3858	0.149651	0.481544	0.102468	1.61857	1.32407	1.97858	2.60843e-06	intergenic	LOC101928272;LOC101928298	dist=540793;dist=222336
rs113472901	chr10:9746244	G	A	3019	0.117106	0.5363	0.114142	1.70967	1.36695	2.13832	2.6204e-06	intergenic	LOC101928272;LOC101928298	dist=450651;dist=312478
rs35578908	chr10:9813299	T	C	4060	0.157486	0.471024	0.100346	1.60163	1.31567	1.94975	2.67945e-06	intergenic	LOC101928272;LOC101928298	dist=517706;dist=245423
rs71509405	chr10:9659471	GAAGA	G	5054	0.196059	0.434213	0.0926945	1.54375	1.28728	1.85131	2.80865e-06
rs4749897	chr10:9827689	A	G	4032	0.1564	0.470989	0.100557	1.60158	1.31508	1.95049	2.8163e-06	intergenic	LOC101928272;LOC101928298	dist=532096;dist=231033
rs7081045	chr10:9810466	A	C	4059	0.157472	0.469772	0.100304	1.59963	1.31413	1.94715	2.82045e-06	intergenic	LOC101928272;LOC101928298	dist=514873;dist=248256
rs140677969	chr5:40695976	G	A	277	0.0107448	2.0873	0.445883	8.0631	3.3648	19.3217	2.85104e-06	intergenic	PTGER4;TTC33	dist=2240;dist=15600
rs17146376	chr10:9740443	G	A	3030	0.117569	0.533928	0.114062	1.70562	1.36392	2.13292	2.85441e-06	intergenic	LOC101928272;LOC101928298	dist=444850;dist=318279
rs17146325	chr10:9698301	G	A	3029	0.117512	0.533685	0.114016	1.7052	1.36372	2.13221	2.85784e-06	intergenic	LOC101928272;LOC101928298	dist=402708;dist=360421
rs17517988	chr10:9656684	A	C	5177	0.200846	0.429525	0.0919096	1.53653	1.28323	1.83982	2.96343e-06	intergenic	LOC101928272;LOC101928298	dist=361091;dist=402038
rs2094215	chr10:9819588	C	T	2928	0.113576	0.541077	0.115851	1.71786	1.3689	2.15576	3.00529e-06	intergenic	LOC101928272;LOC101928298	dist=523995;dist=239134
rs2094216	chr10:9819587	C	T	2928	0.113576	0.541077	0.115851	1.71786	1.3689	2.15576	3.00529e-06	intergenic	LOC101928272;LOC101928298	dist=523994;dist=239135
rs11716493	chr3:38773392	A	G	7175	0.278317	0.389728	0.0834693	1.47658	1.25374	1.73903	3.02494e-06	intronic	SCN10A
rs80322745	chr15:57462654	C	T	1113	0.043173	0.879179	0.188387	2.40892	1.66519	3.48482	3.05813e-06	intronic	CGNL1
rs7476663	chr10:9627802	T	A	5177	0.200846	0.428197	0.0919075	1.53449	1.28153	1.83737	3.17747e-06	intergenic	LOC101928272;LOC101928298	dist=332209;dist=430920
rs34936925	chr10:9804460	G	T	4020	0.156092	0.467462	0.100541	1.59594	1.31049	1.94356	3.32771e-06	intergenic	LOC101928272;LOC101928298	dist=508867;dist=254262
rs76907313	chr10:9727119	G	A	3035	0.117864	0.526084	0.113662	1.69229	1.35433	2.11459	3.68308e-06	intergenic	LOC101928272;LOC101928298	dist=431526;dist=331603
rs4650080	chr1:70681649	T	C	3715	0.144104	0.488124	0.10548	1.62926	1.32496	2.00344	3.69819e-06	intergenic	CTH;LINC01788	dist=241798;dist=24804
rs76039884	chr10:9724215	G	C	3043	0.118046	0.524897	0.113542	1.69028	1.35304	2.11159	3.78361e-06	intergenic	LOC101928272;LOC101928298	dist=428622;dist=334507
rs34959742	chr10:9801000	G	A	4004	0.155411	0.463918	0.100594	1.59029	1.30572	1.93689	3.99209e-06	intergenic	LOC101928272;LOC101928298	dist=505407;dist=257722
rs12412444	chr10:9804711	T	C	4033	0.156548	0.460553	0.100271	1.58495	1.30216	1.92916	4.36702e-06	intergenic	LOC101928272;LOC101928298	dist=509118;dist=254011
rs72773570	chr10:9653387	A	T	5174	0.200698	0.420424	0.0917929	1.52261	1.2719	1.82273	4.64675e-06	intergenic	LOC101928272;LOC101928298	dist=357794;dist=405335
rs77299294	chr9:86657082	T	C	163	0.00632273	2.70426	0.590689	14.9432	4.69504	47.5607	4.69129e-06	intergenic	ZCCHC6;GAS1	dist=302595;dist=287280
rs960955	chr10:9675360	G	A	3045	0.118188	0.517187	0.113302	1.6773	1.34328	2.09438	5.00263e-06	intergenic	LOC101928272;LOC101928298	dist=379767;dist=383362
rs181457447	chr22:20558052	G	A	160	0.00620636	2.37015	0.520693	10.699	3.85586	29.687	5.31584e-06	intronic	MED15
rs574870822	chr22:20509184	A	AG	160	0.00620636	2.37015	0.520693	10.699	3.85586	29.687	5.31584e-06	intronic	MED15
rs536927808	chr2:146977816	A	C	142	0.00550857	2.64847	0.5819	14.1324	4.51745	44.2119	5.32849e-06	intergenic	PABPC1P2;ACVR2A	dist=386826;dist=866701
rs10518348	chr1:70697919	A	G	3681	0.142785	0.481391	0.105777	1.61832	1.31531	1.99115	5.33864e-06	intergenic	CTH;LINC01788	dist=258068;dist=8534
rs3131371	chr1:70769081	T	A	2306	0.0894492	0.587455	0.129116	1.7994	1.39708	2.31758	5.3692e-06	ncRNA_intronic	LINC01788
rs183003649	chr2:181251972	C	A	586	0.0227308	1.21298	0.267232	3.36349	1.99213	5.67889	5.65097e-06	ncRNA_intronic	LINC01934
rs7913128	chr10:9824768	A	G	3110	0.120636	0.50962	0.112675	1.66466	1.33479	2.07604	6.09876e-06	intergenic	LOC101928272;LOC101928298	dist=529175;dist=233954
rs12731606	chr1:70691978	A	G	3691	0.143173	0.477453	0.105569	1.61196	1.31067	1.98252	6.10665e-06	intergenic	CTH;LINC01788	dist=252127;dist=14475
rs12732018	chr1:70692007	G	C	3691	0.143184	0.477452	0.105569	1.61196	1.31067	1.98252	6.10689e-06	intergenic	CTH;LINC01788	dist=252156;dist=14446
rs12718322	chr7:49076544	C	T	5050	0.195903	0.438965	0.0970811	1.5511	1.28234	1.87619	6.1366e-06	intergenic	CDC14C;VWC2	dist=149091;dist=697117
rs74126765	chr10:9825393	G	C	3108	0.120559	0.509309	0.112663	1.66414	1.33441	2.07535	6.1656e-06	intergenic	LOC101928272;LOC101928298	dist=529800;dist=233329
rs146844765	chr10:25207112	C	G	748	0.0290147	1.13511	0.251133	3.11153	1.90198	5.09029	6.1848e-06	intronic	GPR158
rs1338724	chr10:9628038	A	G	3157	0.122459	0.500487	0.111621	1.64953	1.32539	2.05292	7.33242e-06	intergenic	LOC101928272;LOC101928298	dist=332445;dist=430684
rs73115762	chr7:49088172	T	C	5053	0.196661	0.433849	0.0968698	1.54319	1.27632	1.86584	7.51058e-06	intergenic	CDC14C;VWC2	dist=160719;dist=685489
rs10508392	chr10:9640450	T	C	3161	0.122643	0.498457	0.111576	1.64618	1.32282	2.04858	7.91748e-06	intergenic	LOC101928272;LOC101928298	dist=344857;dist=418272
rs35645185	chr1:70733958	AT	A	2296	0.0891235	0.575488	0.128851	1.778	1.38118	2.28882	7.95856e-06	intron	LINC01788
rs143529992	chr17:68031680	A	C	227	0.00880527	2.06282	0.462176	7.86814	3.18024	19.4663	8.07147e-06	intergenic	C17orf58;KPNA2	dist=38031;dist=3922
rs3131375	chr1:70724755	T	A	2297	0.089107	0.57463	0.1288	1.77647	1.38014	2.28663	8.14223e-06	ncRNA_intronic	LINC01788
rs188893002	chr2:15664423	G	A	164	0.00636152	2.3932	0.53676	10.9485	3.82344	31.3511	8.24956e-06	intergenic	DDX1;LINC01804	dist=33312;dist=26359
rs3120156	chr1:70723029	A	C	2301	0.0892552	0.573397	0.128736	1.77428	1.37861	2.28352	8.4265e-06	ncRNA_intronic	LINC01788
rs34655356	chr1:70702959	A	G	3697	0.143406	0.467954	0.105126	1.59672	1.29941	1.96207	8.53224e-06	intergenic	CTH;LINC01788	dist=263108;dist=3494
rs17146562	chr10:9833892	A	G	3098	0.120171	0.50098	0.112623	1.65034	1.32345	2.05797	8.65553e-06	intergenic	LOC101928272;LOC101928298	dist=538299;dist=224830
rs62454858	chr7:49031213	T	C	5066	0.196509	0.428757	0.0966239	1.53535	1.27045	1.85547	9.10587e-06	intergenic	CDC14C;VWC2	dist=103760;dist=742448
rs2782785	chr1:70727606	T	C	2309	0.0895656	0.570208	0.128575	1.76864	1.37465	2.27554	9.2146e-06	ncRNA_intronic	LINC01788
rs35476467	chr13:63122932	A	C	151	0.00585953	2.52733	0.569955	12.52	4.09685	38.2614	9.23878e-06	intergenic	LINC00448;LINC00376	dist=315573;dist=60169
rs1932053	chr1:70734030	C	T	2309	0.0896003	0.570127	0.128578	1.76849	1.37453	2.27536	9.24583e-06	ncRNA_intronic	LINC01788
rs2152124	chr1:70735025	C	T	2310	0.0896043	0.570006	0.128565	1.76828	1.3744	2.27503	9.26654e-06	ncRNA_intronic	LINC01788
rs1414069	chr1:70721966	A	G	2310	0.0896113	0.569979	0.128564	1.76823	1.37437	2.27496	9.27518e-06	ncRNA_intronic	LINC01788
rs71439978	chr13:62971788	T	C	152	0.00590429	2.51979	0.569135	12.426	4.07261	37.9129	9.53748e-06	intergenic	LINC00448;LINC00376	dist=164429;dist=211313
rs144199380	chr2:41773175	T	C	234	0.0090768	1.85359	0.419112	6.38269	2.80704	14.5131	9.74934e-06	intergenic	SLC8A1;LINC01913	dist=1260740;dist=104380
rs2782778	chr1:70745815	C	T	2313	0.0897207	0.567624	0.128456	1.76407	1.37143	2.26913	9.92356e-06	ncRNA_intronic	LINC01788
rs1591383	chr1:70743128	A	C	2312	0.0897307	0.567586	0.128461	1.764	1.37136	2.26907	9.9462e-06	ncRNA_intronic	LINC01788

## Sheet: Table S8
Supplementary Table S8. Linkage disequilibrium of SCN10A variants (shaded cells have LD>0.8)
	rs4676597	rs11716467	rs11716493	rs4072090	rs11711860	rs7430726	rs62244106	rs62244107	rs11927856	rs62244108	rs73064548	rs11129808	rs12172966	rs56051560	rs116757635
rs4676597	1	0.805	0.147	0.835	0.707	0.707	0.707	0.707	0.216	0.686	0.686	0.686	0.686	0.686	0.011
rs11716467	0.805	1	0.175	0.964	0.882	0.882	0.882	0.882	0.254	0.858	0.858	0.858	0.858	0.858	0.01
rs11716493	0.147	0.175	1	0.168	0.154	0.154	0.154	0.154	0.649	0.154	0.154	0.154	0.154	0.154	0.002
rs4072090	0.835	0.964	0.168	1	0.866	0.866	0.866	0.866	0.252	0.842	0.842	0.842	0.842	0.842	0.011
rs11711860	0.707	0.882	0.154	0.866	1	1	1	1	0.23	0.974	0.974	0.974	0.974	0.974	0.012
rs7430726	0.707	0.882	0.154	0.866	1	1	1	1	0.23	0.974	0.974	0.974	0.974	0.974	0.012
rs62244106	0.707	0.882	0.154	0.866	1	1	1	1	0.23	0.974	0.974	0.974	0.974	0.974	0.012
rs62244107	0.707	0.882	0.154	0.866	1	1	1	1	0.23	0.974	0.974	0.974	0.974	0.974	0.012
rs11927856	0.216	0.254	0.649	0.252	0.23	0.23	0.23	0.23	1	0.23	0.23	0.23	0.23	0.23	0.003
rs62244108	0.686	0.858	0.154	0.842	0.974	0.974	0.974	0.974	0.23	1	1	1	1	1	0.012
rs73064548	0.686	0.858	0.154	0.842	0.974	0.974	0.974	0.974	0.23	1	1	1	1	1	0.012
rs11129808	0.686	0.858	0.154	0.842	0.974	0.974	0.974	0.974	0.23	1	1	1	1	1	0.012
rs12172966	0.686	0.858	0.154	0.842	0.974	0.974	0.974	0.974	0.23	1	1	1	1	1	0.012
rs56051560	0.686	0.858	0.154	0.842	0.974	0.974	0.974	0.974	0.23	1	1	1	1	1	0.012
rs116757635	0.011	0.01	0.002	0.011	0.012	0.012	0.012	0.012	0.003	0.012	0.012	0.012	0.012	0.012	1

## Sheet: Table S9
Supplementary Table S9. Lead variants achieving p<1E-05 in single variant analysis of multi-ethnic TOPMed participants- aTRH versus treatment responsive controls.
rsID	CHR:BP (hg38)	REF	EA	EAC	EAF	BETA	SE	OR	OR_L95	OR_U95	p.value	Consequence	Gene	Distance to Nearest Gene
rs1175395756	chr6:124515703	TTCGCTTTCTCTCCGTC	T	3686	0.25863	-1.04343	0.183834	0.352243	0.245674	0.505039	1.37909e-08	intronic	NKAIN2
rs6086545	chr20:935220	C	A	2441	0.171202	0.301946	0.0600087	1.35249	1.20241	1.5213	4.86157e-07	intergenic	ANGPT4;RSPO4	dist=18886;dist=23233
rs189036218	chr6:8077088	C	T	77	0.00540048	1.31756	0.262774	3.7343	2.23116	6.25009	5.32984e-07	ncRNA_intronic	EEF1E1-BLOC1S5
rs538121738	chr3:84401497	G	A	148	0.0103801	0.922255	0.190262	2.51495	1.73211	3.65161	1.25163e-06	intergenic	LINC02008;LINC00971	dist=1937822;dist=236908
rs116250062	chr5:108665213	T	A	92	0.00645252	1.4201	0.293341	4.13753	2.32833	7.35255	1.29112e-06	intergenic	FBXL17;LINC01023	dist=283115;dist=62612
rs138450763	chr6:8129403	G	A	74	0.00519007	1.29167	0.267207	3.63885	2.15532	6.14348	1.33844e-06	intergenic	EEF1E1-BLOC1S5;SLC35B3	dist=26808;dist=283664
rs12335619	chr9:3669438	G	C	709	0.0497334	-0.443109	0.0920519	0.642037	0.536048	0.768982	1.48169e-06	ncRNA_intronic	RFX3-AS1
rs140823205	chr12:103789678	T	TA	385	0.0270024	-0.566026	0.117936	0.567778	0.450598	0.71543	1.59106e-06	intronic	NT5DC3
rs1546149	chr8:15475599	G	A	4083	0.286446	0.227884	0.0475444	1.25594	1.14419	1.3786	1.64245e-06	intergenic	SGCZ;TUSC3	dist=237316;dist=64488
rs761571	chr20:932022	T	C	2680	0.187965	0.270919	0.0568533	1.31117	1.17291	1.46573	1.88643e-06	intergenic	ANGPT4;RSPO4	dist=15688;dist=26431
rs115712653	chr4:175731907	A	G	232	0.0162716	-0.725377	0.152507	0.484142	0.359051	0.652813	1.97111e-06	intronic	GPM6A
rs13181056	chr5:58472249	G	A	508	0.0356291	0.526038	0.111028	1.69221	1.36128	2.10361	2.15948e-06	intergenic	PLK2;GAPT	dist=12110;dist=19186
rs1125087	chr18:32515340	A	G	104	0.00729415	1.11321	0.235048	3.04412	1.92037	4.82546	2.17854e-06	downstream	WBP11P1	dist=706
rs67670882	chr20:932824	G	A	2562	0.179689	0.27529	0.0583146	1.31691	1.17468	1.47637	2.34952e-06	intergenic	ANGPT4;RSPO4	dist=16490;dist=25629
rs73499631	chr8:3477937	G	A	725	0.0508486	0.445778	0.0944883	1.5617	1.29768	1.87944	2.38398e-06	intronic	CSMD1
rs116645995	chr1:239428421	C	T	83	0.00582129	1.17316	0.248838	3.2322	1.98464	5.26396	2.42231e-06	intronic	CHRM3
rs61882448	chr11:17908181	T	C	840	0.0589143	0.4724	0.10051	1.60384	1.31706	1.95306	2.60097e-06	intronic	SERGEF
rs79065398	chr5:31229928	A	G	714	0.0500842	0.438025	0.0932589	1.54964	1.29077	1.86044	2.64177e-06	intronic	CDH6
rs115774047	chr12:103832503	T	A	380	0.0266517	-0.557761	0.119168	0.57249	0.453241	0.723112	2.86258e-06	intronic	NT5DC3
rs80116392	chr11:133314740	G	C	531	0.0372422	0.48383	0.103688	1.62228	1.32393	1.98786	3.06819e-06	intronic	OPCML
rs77311301	chr4:175677313	G	A	355	0.0249053	-0.581463	0.124651	0.55908	0.437894	0.713804	3.09025e-06	intronic	GPM6A
rs144363983	chr14:48199269	A	G	193	0.0135363	-0.96672	0.207392	0.380329	0.253293	0.571077	3.14188e-06	intergenic	LINC00648;RPS29	dist=404255;dist=1371715
rs16828847	chr2:187319532	A	G	888	0.062307	-0.389935	0.0837444	0.677101	0.574604	0.797881	3.22011e-06	intergenic	ZSWIM2;CALCRL	dist=470362;dist=22431
rs13171933	chr5:58472499	T	C	502	0.0352083	0.518008	0.111614	1.67868	1.34884	2.08918	3.46597e-06	intergenic	PLK2;GAPT	dist=12360;dist=18936
rs6659595	chr1:245652794	C	A	4750	0.333146	-0.219861	0.0474542	0.80263	0.731344	0.880865	3.60201e-06	intronic	KIF26B
rs140116069	chr1:195307185	T	C	146	0.0102514	1.1453	0.24744	3.14337	1.9354	5.1053	3.6818e-06	intergenic	LINC01031;LINC01724	dist=1941232;dist=737695
rs79288833	chr18:32511128	C	T	93	0.00652357	1.09302	0.236161	2.98326	1.87787	4.73931	3.68751e-06	upstream	WBP11P1	dist=535
rs73925525	chr19:29309387	T	A	727	0.0509889	-0.421065	0.0911588	0.656347	0.548956	0.784747	3.85542e-06	ncRNA_intronic	LOC284395
rs761570	chr20:931983	A	G	2574	0.180556	0.268556	0.0582206	1.30807	1.16701	1.46619	3.97421e-06	intergenic	ANGPT4;RSPO4	dist=15649;dist=26470
rs113300828	chr18:32556668	C	G	126	0.00883714	0.937344	0.203588	2.55319	1.71311	3.80523	4.1422e-06	intergenic	WBP11P1;KLHL14	dist=42034;dist=116005
rs146328369	chr13:49948800	C	T	143	0.0100295	1.17611	0.255689	3.24173	1.96394	5.35086	4.23004e-06	intergenic	SPRYD7;DLEU2	dist=12299;dist=33752
rs139909254	chr13:25393704	C	T	196	0.0137467	0.75947	0.165377	2.13714	1.54548	2.95532	4.3825e-06	intronic	ATP8A2
rs11902677	chr2:187323098	G	A	872	0.0611672	-0.387602	0.0844035	0.678682	0.575202	0.800778	4.38481e-06	intergenic	ZSWIM2;CALCRL	dist=473928;dist=18865
rs187682371	chr5:109172298	G	A	158	0.0110831	0.848637	0.184871	2.33646	1.62627	3.35678	4.42322e-06	intronic	FER
rs150723437	chr5:109140868	G	C	163	0.0114322	0.834859	0.182044	2.30449	1.61293	3.29256	4.51765e-06	intronic	FER
rs149931224	chr5:149845538	G	C	147	0.01031	0.869496	0.189646	2.38571	1.64508	3.45977	4.54342e-06	intronic	PPARGC1B
rs146831014	chr2:124994454	C	T	93	0.00652265	1.0927	0.23834	2.9823	1.86927	4.75807	4.54835e-06	intergenic	CNTNAP5;LINC01941	dist=79077;dist=1115646
rs138104034	chr2:124990821	C	A	93	0.00652265	1.0927	0.23834	2.9823	1.86927	4.75807	4.54835e-06	intergenic	CNTNAP5;LINC01941	dist=75444;dist=1119279
rs60417901	chr7:92597062	C	T	496	0.0347924	-0.541104	0.11807	0.582105	0.461848	0.733677	4.58543e-06	intergenic	FAM133B;CDK6	dist=6668;dist=7859
rs35969692	chr20:932698	G	A	2572	0.18039	0.266782	0.0582262	1.30576	1.16493	1.46361	4.60956e-06	intergenic	ANGPT4;RSPO4	dist=16364;dist=25755
rs6077382	chr20:929701	T	G	2498	0.1752	0.26784	0.0586852	1.30714	1.16511	1.46648	5.01845e-06	intergenic	ANGPT4;RSPO4	dist=13367;dist=28752
rs7262296	chr20:931616	C	T	2556	0.179268	0.266172	0.0584129	1.30496	1.16379	1.46325	5.19571e-06	intergenic	ANGPT4;RSPO4	dist=15282;dist=26837
rs545774864	chr3:84373147	C	T	124	0.00869687	0.953247	0.209197	2.59412	1.72154	3.90897	5.19649e-06	intergenic	LINC02008;LINC00971	dist=1909472;dist=265258
rs1329815	chr20:929491	A	C	2480	0.173937	0.267741	0.0587625	1.30701	1.16482	1.46655	5.20577e-06	intergenic	ANGPT4;RSPO4	dist=13157;dist=28962
rs56843254	chr4:115972928	T	A	252	0.0176768	0.669103	0.146949	1.95249	1.46387	2.60419	5.28109e-06	intergenic	NDST4;MIR1973	dist=859052;dist=326797
rs111694298	chr10:24372559	G	A	524	0.0367513	-0.47338	0.103988	0.622893	0.508039	0.763712	5.30728e-06	intronic	KIAA1217
rs66781918	chr14:25644950	G	A	4116	0.289004	0.221633	0.0487176	1.24811	1.13445	1.37317	5.38155e-06	intergenic	STXBP6;NOVA1	dist=594653;dist=800933
rs543371922	chr11:27499799	A	AT	768	0.0538645	0.406392	0.0893588	1.50139	1.26017	1.78878	5.41914e-06	intronic	LIN7C
rs2603105	chr12:49794651	T	A	5143	0.36071	0.20334	0.0447274	1.22549	1.12263	1.33777	5.4618e-06	intronic	NCKAP5L
rs114711046	chr10:117017802	G	A	472	0.0331042	-0.496595	0.109241	0.6086	0.491297	0.75391	5.47111e-06	intronic	SHTN1
rs191165957	chr5:109127653	C	A	160	0.0112218	0.832082	0.1833	2.2981	1.6045	3.29152	5.63968e-06	intronic	FER
rs12240537	chr10:24376378	A	C	523	0.0366812	-0.472272	0.104059	0.623584	0.508532	0.764666	5.66571e-06	intronic	KIAA1217
rs187348100	chr3:84321520	C	A	124	0.00870175	0.947934	0.209015	2.58037	1.71303	3.88686	5.75352e-06	intergenic	LINC02008;LINC00971	dist=1857845;dist=316885
rs188316751	chr5:109161263	G	C	164	0.0115039	0.8226	0.181496	2.27641	1.59499	3.24895	5.83403e-06	intronic	FER
rs141187541	chr5:109140786	A	G	164	0.0115023	0.82215	0.181489	2.27539	1.59429	3.24745	5.89783e-06	intronic	FER
rs2242341	chr11:27506807	G	C	776	0.0544256	0.401176	0.0885946	1.49358	1.2555	1.77681	5.94806e-06	upstream	BDNF-AS;LIN7C	dist=45
rs11669030	chr19:20686342	G	A	2740	0.192173	0.248386	0.0548862	1.28195	1.1512	1.42755	6.0263e-06	intergenic	ZNF626;ZNF85	dist=24746;dist=236911
rs140834972	chr10:72167976	G	T	718	0.0503648	-0.4087	0.0903237	0.664513	0.556697	0.793211	6.04417e-06	intronic	ASCC1
rs114037100	chr4:175724712	G	A	238	0.0166924	-0.681599	0.15072	0.505808	0.376435	0.679643	6.11733e-06	intronic	GPM6A
rs115796665	chr8:141141655	T	G	79	0.00554075	1.18345	0.26189	3.26562	1.95452	5.4562	6.21657e-06	intronic	DENND3
rs35862439	chr20:932357	T	C	2580	0.180976	0.262367	0.0580989	1.3	1.16009	1.4568	6.30564e-06	intergenic	ANGPT4;RSPO4	dist=16023;dist=26096
rs1329816	chr20:929623	T	C	2482	0.174078	0.265416	0.0588533	1.30397	1.16191	1.46341	6.48949e-06	intergenic	ANGPT4;RSPO4	dist=13289;dist=28830
rs74977362	chr4:175670021	C	A	390	0.0273569	-0.547353	0.121469	0.578479	0.455923	0.733979	6.60194e-06	intronic	GPM6A
rs542690146	chr3:84331114	CT	C	106	0.00744277	1.01461	0.225228	2.75828	1.77387	4.289	6.64328e-06
rs6082680	chr20:22359634	A	C	414	0.0290363	-0.600026	0.133282	0.548797	0.422629	0.71263	6.73447e-06	intergenic	LINC01427;LOC284788	dist=76833;dist=40699
rs144126888	chr3:84366473	G	A	125	0.00876701	0.938478	0.208491	2.55609	1.69865	3.84633	6.75448e-06	intergenic	LINC02008;LINC00971	dist=1902798;dist=271932
rs73925526	chr19:29311029	C	T	773	0.0542152	-0.398277	0.0885038	0.671476	0.56454	0.798668	6.79177e-06	ncRNA_intronic	LOC284395
rs147741766	chr2:124985637	A	C	94	0.00659279	1.06601	0.236888	2.90378	1.82524	4.61963	6.79302e-06	intergenic	CNTNAP5;LINC01941	dist=70260;dist=1124463
rs79890489	chr3:27831750	C	A	147	0.01031	0.827346	0.184021	2.28724	1.59467	3.2806	6.9265e-06	ncRNA_exonic	LINC01981
rs7028354	chr9:82841044	G	A	2076	0.145623	-0.26786	0.0596179	0.765015	0.680647	0.85984	7.02447e-06	intergenic	SPATA31D1;RASEF	dist=845788;dist=138541
rs6037654	chr20:3717664	G	A	998	0.0700154	0.353779	0.0787734	1.42444	1.22065	1.66225	7.08586e-06	intergenic	SIGLEC1;HSPA12B	dist=10536;dist=15006
rs28669115	chr2:191424339	T	G	454	0.0318462	-0.509732	0.113505	0.600656	0.480849	0.750314	7.09411e-06	UTR3	MYO1B	NM_012223:c.*379T>G;NM_001161819:c.*379T>G;NM_001330238:c.*379T>G;NM_001330237:c.*379T>G;NM_001130158:c.*379T>G
rs1055673465	chr5:109172570	C	T	167	0.0117144	0.806562	0.179795	2.24019	1.57486	3.18662	7.25708e-06	#N/A	FER
rs115626545	chr4:90192730	A	T	83	0.00582374	1.16444	0.259771	3.20412	1.92569	5.33126	7.37538e-06	intronic	CCSER1
rs137888454	chr10:121752334	C	T	453	0.0317984	0.558212	0.124548	1.74754	1.36902	2.23072	7.39748e-06	intronic	ATE1
rs138397475	chr4:86957360	T	C	101	0.00708374	1.00449	0.224184	2.73053	1.75961	4.23717	7.44128e-06	intronic	AFF1
rs146517268	chr16:11378421	G	A	93	0.00652265	1.23984	0.276714	3.45505	2.00868	5.9429	7.44456e-06	intergenic	RMI2;LOC101927131	dist=26658;dist=86839
rs73981149	chr2:187301927	G	A	899	0.0630966	-0.373068	0.0832902	0.688619	0.584899	0.810731	7.49473e-06	intergenic	ZSWIM2;CALCRL	dist=452757;dist=40036
rs56140507	chr5:160927122	T	C	1563	0.109623	0.322024	0.0719019	1.37992	1.19853	1.58876	7.51125e-06	intergenic	ATP10B;LINC02159	dist=74910;dist=4657
rs9940275	chr16:81787487	C	A	72	0.00505051	1.20342	0.268844	3.33149	1.96695	5.64265	7.59586e-06	intronic	PLCG2
rs899934113	chr3:27845147	TA	T	153	0.0107308	0.816086	0.18235	2.26163	1.58198	3.23326	7.62753e-06	#N/A	LINC01980
rs115299786	chr3:27830202	T	G	153	0.0107308	0.816086	0.18235	2.26163	1.58198	3.23326	7.62753e-06	ncRNA_intronic	LINC01980
rs76282462	chr10:24377187	C	T	515	0.0361201	-0.46819	0.10466	0.626135	0.510011	0.768698	7.6965e-06	intronic	KIAA1217
rs76818748	chr15:54329458	T	C	771	0.0541205	-0.472055	0.105617	0.623719	0.507091	0.767171	7.84011e-06	intronic	UNC13C
rs79538944	chr5:109126268	C	T	164	0.0115039	0.80971	0.181176	2.24726	1.57555	3.20533	7.85132e-06	intronic	FER
rs4131028	chr5:31227939	T	C	713	0.050007	0.417536	0.0934305	1.51822	1.26417	1.82332	7.86053e-06	intronic	CDH6
rs75104844	chr18:32558858	T	C	85	0.00596157	1.13616	0.254591	3.1148	1.89111	5.13028	8.09307e-06	intergenic	WBP11P1;KLHL14	dist=44224;dist=113815
rs116664864	chr11:109784308	A	G	229	0.0160612	0.673929	0.151143	1.96193	1.45891	2.63839	8.23847e-06	intergenic	C11orf87;ZC3H12C	dist=355141;dist=309053
rs75142504	chr5:109126460	G	T	161	0.0112919	0.813975	0.182567	2.25686	1.57798	3.22782	8.25375e-06	intronic	FER
rs77847187	chr5:109126796	G	C	161	0.0112919	0.813975	0.182567	2.25686	1.57798	3.22782	8.25375e-06	intronic	FER
rs61859928	chr10:79384442	G	C	222	0.0155702	0.89543	0.20084	2.44839	1.65167	3.62943	8.25635e-06	UTR3	ZCCHC24	NM_153367:c.*1903C>G
rs146047227	chr5:109128120	T	C	161	0.0112951	0.813678	0.182567	2.25619	1.57751	3.22686	8.31647e-06	intronic	FER
rs80243976	chr1:9370441	A	G	107	0.00750456	1.12813	0.253216	3.08987	1.88104	5.07554	8.38105e-06	downstream	SPSB1	dist=910
rs6077399	chr20:934616	G	A	2235	0.156754	0.283398	0.0636186	1.32763	1.17199	1.50394	8.40308e-06	intergenic	ANGPT4;RSPO4	dist=18282;dist=23837
rs151274420	chr5:109168010	T	C	165	0.0115741	0.805286	0.180784	2.23734	1.5698	3.18873	8.41264e-06	intronic	FER
rs137891178	chr5:109140989	C	T	165	0.0115741	0.805241	0.180794	2.23724	1.5697	3.18865	8.43203e-06	intronic	FER
rs144000157	chr5:109159864	A	G	165	0.0115725	0.8051	0.180783	2.23692	1.56951	3.18813	8.45193e-06	intronic	FER
rs192678803	chr5:109165895	C	G	165	0.0115741	0.804921	0.180783	2.23652	1.56923	3.18756	8.49064e-06	intronic	FER
rs3821199	chr2:10415088	T	C	3115	0.218474	0.22956	0.0515588	1.25805	1.13713	1.39182	8.49178e-06	intronic	HPCAL1
rs546228881	chr1:239438246	A	G	77	0.00540048	1.14539	0.257302	3.14367	1.89853	5.20542	8.52563e-06	intronic	CHRM3
rs150081997	chr1:239437871	A	G	77	0.00540048	1.14539	0.257302	3.14367	1.89853	5.20542	8.52563e-06	intronic	CHRM3
rs141776355	chr1:239437528	C	G	77	0.00540048	1.14539	0.257302	3.14367	1.89853	5.20542	8.52563e-06	intronic	CHRM3
rs140800104	chr1:239440596	A	C	77	0.00540048	1.14539	0.257302	3.14367	1.89853	5.20542	8.52563e-06	intronic	CHRM3
rs114525673	chr1:239433768	G	A	77	0.00540048	1.14539	0.257302	3.14367	1.89853	5.20542	8.52563e-06	intronic	CHRM3
rs141335515	chr16:8464281	G	T	403	0.0282648	0.553432	0.124406	1.73921	1.36288	2.21947	8.64276e-06	intergenic	RBFOX1;TMEM114	dist=750943;dist=73288
rs556123170	chr3:84362610	C	T	123	0.00866075	0.932996	0.209965	2.54211	1.68449	3.83637	8.84754e-06	intergenic	LINC02008;LINC00971	dist=1898935;dist=275795
rs10159681	chr10:24379916	A	G	514	0.0360499	-0.46521	0.104731	0.628003	0.511461	0.7711	8.91469e-06	intronic	KIAA1217
rs10159683	chr10:24379992	A	C	514	0.0360499	-0.46521	0.104731	0.628003	0.511461	0.7711	8.91469e-06	intronic	KIAA1217
rs112714690	chr10:24379772	CGGGCAT	C	514	0.0360499	-0.46521	0.104731	0.628003	0.511461	0.7711	8.91469e-06	#N/A	KIAA1217
rs149440264	chr5:109110926	T	C	159	0.0111532	0.816373	0.183814	2.26228	1.57791	3.24348	8.9413e-06	intronic	FER
rs193093435	chr14:48140253	T	G	93	0.00652357	-1.3285	0.299461	0.264874	0.147276	0.476371	9.15141e-06	intergenic	LINC00648;RPS29	dist=345239;dist=1430731
rs139494472	chr5:109167190	G	A	165	0.0115725	0.801488	0.180675	2.22885	1.56419	3.17596	9.16107e-06	intronic	FER
rs112690860	chr3:84354517	G	C	123	0.008634	0.930281	0.209817	2.53522	1.68041	3.82486	9.25959e-06	intergenic	LINC02008;LINC00971	dist=1890842;dist=283888
rs182084749	chr3:84327400	G	C	123	0.00863279	0.930183	0.209815	2.53497	1.68026	3.82447	9.2778e-06	intergenic	LINC02008;LINC00971	dist=1863725;dist=311005
rs183980898	chr3:84353655	T	G	123	0.00863037	0.929947	0.209812	2.53437	1.67987	3.82355	9.32403e-06	intergenic	LINC02008;LINC00971	dist=1889980;dist=284750
rs181579054	chr3:84379294	C	A	123	0.00863158	0.929883	0.209812	2.53421	1.67976	3.8233	9.33673e-06	intergenic	LINC02008;LINC00971	dist=1915619;dist=259111
rs181008487	chr3:84378267	G	C	123	0.00863158	0.929817	0.209812	2.53405	1.67965	3.82305	9.35038e-06	intergenic	LINC02008;LINC00971	dist=1914592;dist=260138
rs190955432	chr3:84333418	C	T	123	0.00862795	0.929652	0.209808	2.53363	1.67939	3.82239	9.38102e-06	intergenic	LINC02008;LINC00971	dist=1869743;dist=304987
rs192453054	chr3:84334039	A	G	123	0.00863037	0.929579	0.209807	2.53344	1.67927	3.82211	9.39541e-06	intergenic	LINC02008;LINC00971	dist=1870364;dist=304366
rs142305221	chr3:84371924	G	T	123	0.00862674	0.929466	0.209806	2.53316	1.67908	3.82167	9.41825e-06	intergenic	LINC02008;LINC00971	dist=1908249;dist=266481
rs138576668	chr3:84347138	C	T	123	0.00862674	0.929466	0.209806	2.53316	1.67908	3.82167	9.41825e-06	intergenic	LINC02008;LINC00971	dist=1883463;dist=291267
rs189413783	chr3:84373514	T	G	123	0.00862674	0.929466	0.209806	2.53316	1.67908	3.82167	9.41825e-06	intergenic	LINC02008;LINC00971	dist=1909839;dist=264891
rs186642849	chr3:84371779	A	G	123	0.00862674	0.929466	0.209806	2.53316	1.67908	3.82167	9.41825e-06	intergenic	LINC02008;LINC00971	dist=1908104;dist=266626
rs141006280	chr3:84368223	C	G	123	0.00862674	0.929466	0.209806	2.53316	1.67908	3.82167	9.41825e-06	intergenic	LINC02008;LINC00971	dist=1904548;dist=270182
rs565047379	chr3:84325049	G	A	123	0.00862674	0.929466	0.209806	2.53316	1.67908	3.82167	9.41825e-06	intergenic	LINC02008;LINC00971	dist=1861374;dist=313356
rs547936211	chr3:84345861	C	A	123	0.00862674	0.929466	0.209806	2.53316	1.67908	3.82167	9.41825e-06	intergenic	LINC02008;LINC00971	dist=1882186;dist=292544
rs188237843	chr3:84368691	G	A	123	0.00862674	0.929466	0.209806	2.53316	1.67908	3.82167	9.41825e-06	intergenic	LINC02008;LINC00971	dist=1905016;dist=269714
rs184255153	chr3:84333800	G	A	123	0.00862674	0.929466	0.209806	2.53316	1.67908	3.82167	9.41825e-06	intergenic	LINC02008;LINC00971	dist=1870125;dist=304605
rs182362030	chr3:84371775	T	A	123	0.00862674	0.929466	0.209806	2.53316	1.67908	3.82167	9.41825e-06	intergenic	LINC02008;LINC00971	dist=1908100;dist=266630
rs145834627	chr3:84375128	C	A	123	0.00862674	0.929466	0.209806	2.53316	1.67908	3.82167	9.41825e-06	intergenic	LINC02008;LINC00971	dist=1911453;dist=263277
rs184971424	chr3:84370709	C	G	123	0.008634	0.92942	0.209809	2.53304	1.67899	3.82151	9.4301e-06	intergenic	LINC02008;LINC00971	dist=1907034;dist=267696
rs145795460	chr5:109171843	G	C	160	0.0112233	0.812301	0.183375	2.25309	1.57285	3.22752	9.43513e-06	intronic	FER
rs563865064	chr3:84348959	ACAAAG	A	123	0.00862795	0.929252	0.209806	2.53261	1.67872	3.82084	9.46237e-06
rs189816476	chr3:84370133	G	A	123	0.00862916	0.929208	0.209805	2.5325	1.67865	3.82067	9.47058e-06	intergenic	LINC02008;LINC00971	dist=1906458;dist=268272
rs7603265	chr2:10408860	C	T	3093	0.216961	0.228992	0.0517049	1.25733	1.13616	1.39143	9.47503e-06	intronic	HPCAL1
rs191262704	chr3:84356592	A	G	123	0.0086425	0.929058	0.209806	2.53212	1.6784	3.8201	9.50322e-06	intergenic	LINC02008;LINC00971	dist=1892917;dist=281813
rs186044880	chr3:84335729	T	C	123	0.00863643	0.928662	0.209802	2.53112	1.67774	3.81856	9.58305e-06	intergenic	LINC02008;LINC00971	dist=1872054;dist=302676
rs187743923	chr3:84380714	C	A	123	0.0086425	0.928643	0.209803	2.53107	1.67771	3.8185	9.58839e-06	intergenic	LINC02008;LINC00971	dist=1917039;dist=257691
rs546257192	chr4:115978695	G	C	246	0.0172535	0.644721	0.145804	1.90545	1.43182	2.53577	9.78685e-06	intergenic	NDST4;MIR1973	dist=864819;dist=321030
rs12314502	chr12:49794608	C	A	5140	0.360499	0.198016	0.0447988	1.21898	1.11651	1.33085	9.86472e-06	intronic	NCKAP5L
rs10159684	chr10:24380009	A	G	513	0.0359798	-0.462943	0.104801	0.629428	0.512551	0.772956	9.99228e-06	intronic	KIAA1217

## Sheet: Table S10
Supplementary Table S10. Lead variants achieving p<1E-05 in single variant analysis of multi-ethnic TOPMed participants- aTRH versus normotensive controls.
rsID	CHR:BP (hg38)	REF	EA	EAC	EAF	BETA	SE	OR	OR_L95	OR_U95	p.value	Consequence	Gene	Distance to Nearest Gene
rs1175395756	chr6:124515703	TTCGCTTTCTCTCCGTC	T	16429	0.345539	-1.15193	0.158639	0.316026	0.231572	0.43128	3.83303e-13	intronic	NKAIN2
rs142718434	chr18:69043215	C	T	310	0.00652	0.939714	0.185358	2.55925	1.77964	3.68038	3.98392e-07	intronic	CCDC102B
rs74574593	chr21:36426260	G	A	870	0.0182904	0.555277	0.111771	1.74242	1.39963	2.16918	6.76575e-07	intergenic	CHAF1B;CLDN14	dist=9433;dist=34361
rs61312821	chr5:160927044	G	A	5372	0.112938	0.347803	0.0702972	1.41595	1.2337	1.62513	7.51313e-07	intergenic	ATP10B;LINC02159	dist=74832;dist=4735
rs12476527	chr2:26692756	G	T	21332	0.489625	-0.217304	0.0440801	0.804685	0.738081	0.877299	8.23298e-07	UTR5	KCNK3	NM_002246:c.-120G>T
rs79890489	chr3:27831750	C	A	282	0.00592885	0.904629	0.185319	2.47101	1.71842	3.55322	1.05304e-06	ncRNA_exonic	LINC01981
rs115299786	chr3:27830202	T	G	296	0.00622293	0.888896	0.18293	2.43244	1.69953	3.48141	1.17856e-06	ncRNA_intronic	LINC01980
rs191754301	chr5:26402669	G	A	307	0.00645446	0.874152	0.180012	2.39684	1.68426	3.4109	1.19733e-06	intergenic	LINC02211;CDH9	dist=1100389;dist=477931
rs899934113	chr3:27845147	TA	T	297	0.00624396	0.885473	0.182734	2.42413	1.69438	3.46819	1.26174e-06	intronic	LINC01980
rs76818748	chr15:54329458	T	C	2784	0.0585612	-0.460952	0.0956888	0.630683	0.522829	0.760787	1.45591e-06	intronic	UNC13C
rs6532973	chr4:101842614	T	C	3198	0.0672329	0.304452	0.0634798	1.35588	1.19726	1.53553	1.61824e-06	intronic	BANK1
rs189388782	chr19:14398606	T	C	489	0.0102882	1.15713	0.242115	3.18078	1.97898	5.11242	1.75953e-06	intronic	ADGRE5
rs55870105	chr5:160929385	C	T	5775	0.12142	0.323807	0.0678929	1.38238	1.21014	1.57913	1.84789e-06	intergenic	ATP10B;LINC02159	dist=77173;dist=2394
rs1516645	chr5:160929819	G	A	5777	0.121452	0.32361	0.0678891	1.38211	1.20991	1.57881	1.87222e-06	intergenic	ATP10B;LINC02159	dist=77607;dist=1960
rs62068555	chr17:80967744	C	G	9408	0.197797	0.264725	0.0555861	1.30307	1.16857	1.45306	1.91265e-06	intergenic	RPTOR;CHMP6	dist=1371;dist=24097
rs28588450	chr18:60609978	A	G	389	0.00819499	0.774122	0.162938	2.16869	1.5758	2.98464	2.02386e-06	intergenic	MC4R;CDH20	dist=237210;dist=723604
rs28436207	chr18:60614944	A	C	392	0.00824118	0.768617	0.162614	2.15678	1.56815	2.96637	2.28266e-06	intergenic	MC4R;CDH20	dist=242176;dist=718638
rs28552821	chr18:60613347	C	G	392	0.00824326	0.768577	0.162613	2.1567	1.56809	2.96625	2.28518e-06	intergenic	MC4R;CDH20	dist=240579;dist=720235
rs146844765	chr10:25207112	C	G	830	0.0174494	0.942422	0.199446	2.56619	1.73587	3.79368	2.29893e-06	intronic	GPR158
rs76413200	chr3:27842469	G	A	320	0.00672749	0.840283	0.177982	2.31702	1.63467	3.28421	2.34494e-06	ncRNA_intronic	LINC01980
rs76563429	chr3:27842446	C	T	320	0.00672778	0.84028	0.177982	2.31702	1.63466	3.2842	2.3451e-06	ncRNA_intronic	LINC01980
rs148787687	chr4:101837983	AG	A	2885	0.0606577	0.313452	0.0664334	1.36814	1.20111	1.5584	2.37839e-06	intronic	BANK1
rs538121738	chr3:84401497	G	A	279	0.00586553	0.872435	0.185179	2.39273	1.66443	3.43971	2.46131e-06	intergenic	LINC02008;LINC00971	dist=1937822;dist=236908
rs115596469	chr9:129261511	G	A	824	0.017324	0.534547	0.113517	1.70668	1.36623	2.13196	2.48998e-06	intergenic	IER5L;LOC101929331	dist=83250;dist=20905
rs186203197	chr8:117247732	C	T	246	0.00517176	1.67482	0.356019	5.33781	2.65652	10.7254	2.54751e-06	intergenic	SLC30A8;MED30	dist=71018;dist=272981
rs115071607	chr6:102617515	G	A	915	0.0192534	-0.504791	0.107666	0.603632	0.488793	0.745451	2.75236e-06	intergenic	GRIK2;NONE	dist=547432;dist=NONE
rs189174477	chr12:28923697	G	C	359	0.00754741	1.21035	0.25822	3.35464	2.0223	5.56478	2.76876e-06	intergenic	CCDC91;FAR2	dist=373531;dist=225306
rs56140507	chr5:160927122	T	C	5556	0.116806	0.318834	0.0680547	1.37552	1.20376	1.5718	2.79994e-06	intergenic	ATP10B;LINC02159	dist=74910;dist=4657
rs62173650	chr2:177055742	T	G	20372	0.428307	0.205899	0.0440676	1.22863	1.12696	1.33947	2.97778e-06	intergenic	LINC01117;HNRNPA3	dist=399784;dist=156952
rs28627354	chr18:60602693	T	G	402	0.00845177	0.748555	0.160733	2.11394	1.54267	2.89676	3.20664e-06	intergenic	MC4R;CDH20	dist=229925;dist=730889
rs75457966	chr3:27843630	C	T	339	0.00712724	0.816993	0.175481	2.26368	1.60488	3.19292	3.22838e-06	ncRNA_intronic	LINC01980
rs796757863	chr6:133746414	AT	A	1405	0.0295404	-0.401615	0.0867823	0.669239	0.56456	0.793326	3.69493e-06	intronic	TARID
rs55738159	chr5:6897915	A	G	11776	0.247572	-0.217927	0.0472536	0.804184	0.733048	0.882223	3.99076e-06	intergenic	MIR4278;MIR4454	dist=69994;dist=371388
rs79513279	chr15:54387411	T	C	2511	0.052792	-0.459715	0.0996862	0.631464	0.51939	0.76772	3.99544e-06	intronic	UNC13C
rs61979138	chr14:70497452	C	A	1361	0.0286141	0.615615	0.133749	1.85079	1.424	2.40551	4.16893e-06	intergenic	ADAM20P1;ADAM20	dist=13696;dist=24909
rs34243949	chr5:160954564	C	A	5683	0.119476	0.311197	0.0677293	1.36506	1.19536	1.55885	4.33325e-06	intergenic	LINC02159;GABRB2	dist=15938;dist=333865
rs35066206	chr5:160947277	T	C	5730	0.120464	0.311946	0.0679724	1.36608	1.19569	1.56076	4.44722e-06	intergenic	LINC02159;GABRB2	dist=8651;dist=341152
rs185285833	chr2:199118861	G	C	369	0.00775764	1.23103	0.268565	3.42474	2.02311	5.79742	4.56788e-06	intergenic	LINC01923;SATB2	dist=743764;dist=150639
rs116243237	chr3:27807274	A	T	271	0.00569759	0.882777	0.192711	2.4176	1.65709	3.52715	4.63112e-06	ncRNA_intronic	LINC01980
rs34679155	chr5:157169569	G	A	1281	0.0269321	0.426979	0.0932754	1.53262	1.27655	1.84006	4.7031e-06	intergenic	FAM71B;ITK	dist=3301;dist=11327
rs75944694	chr11:64814274	C	T	1438	0.0302317	-0.600851	0.131538	0.548345	0.423727	0.709613	4.9269e-06	intergenic	MEN1;CDC42BPG	dist=2980;dist=9916
rs13172263	chr5:160949783	T	G	5706	0.11996	0.310889	0.0680986	1.36464	1.19413	1.5595	4.98818e-06	intergenic	LINC02159;GABRB2	dist=11157;dist=338646
rs73905336	chr21:41353541	C	T	1100	0.0231258	0.455306	0.0999938	1.57666	1.29605	1.91802	5.28005e-06	intronic	FAM3B
rs1962210	chr9:129262744	C	G	823	0.0173023	0.517367	0.113786	1.67761	1.34225	2.09675	5.4459e-06	intergenic	IER5L;LOC101929331	dist=84483;dist=19672
rs192586629	chr14:86546336	T	A	400	0.00841184	0.734842	0.161653	2.08515	1.51892	2.86246	5.47304e-06	intergenic	LINC02328;LINC01148	dist=416559;dist=359442
rs34821904	chr5:160951707	A	G	5717	0.120196	0.307247	0.0675935	1.35968	1.19097	1.55229	5.48005e-06	intergenic	LINC02159;GABRB2	dist=13081;dist=336722
rs79027557	chr15:100978605	A	G	2852	0.0599588	0.321376	0.0708272	1.37902	1.20028	1.58439	5.69321e-06	intronic	LRRK1
rs6506605	chr18:8667883	A	G	2401	0.0504772	0.465966	0.102939	1.59355	1.3024	1.9498	5.99362e-06	intergenic	RAB12;GACAT2	dist=28501;dist=27973
rs148231590	chr3:116747411	T	C	622	0.0130766	0.859442	0.190565	2.36184	1.62569	3.43134	6.48396e-06	intergenic	TUSC7;MIR4447	dist=30371;dist=102866
rs9448372	chr6:78339479	G	T	4428	0.0931152	0.297243	0.0659741	1.34614	1.18286	1.53197	6.62314e-06	intergenic	MEI4;IRAK1BP1	dist=412437;dist=528065
rs73374805	chr10:126717787	C	T	1289	0.0271003	-0.417259	0.0926494	0.65885	0.549442	0.790044	6.6799e-06	intergenic	C10orf90;DOCK1	dist=47277;dist=187622
rs77178979	chr3:27825598	C	T	303	0.00637063	0.830001	0.184378	2.29332	1.59779	3.29162	6.74318e-06	ncRNA_intronic	LINC01980
rs76233851	chr14:32048403	A	G	903	0.0189873	1.13009	0.251266	3.09592	1.89194	5.06608	6.87347e-06	intergenic	LINC02313;ARHGAP5-AS1	dist=98109;dist=27016
rs17429784	chr5:160951371	T	G	5714	0.120128	0.303941	0.0676118	1.35519	1.18699	1.54722	6.94428e-06	intergenic	LINC02159;GABRB2	dist=12745;dist=337058
rs6797137	chr3:12703743	C	T	3765	0.0791565	0.267656	0.0596615	1.3069	1.16267	1.46902	7.24919e-06	intergenic	RAF1;TMEM40	dist=39542;dist=29787
rs79429313	chr12:239998	A	C	291	0.00611782	1.52339	0.339648	4.58776	2.35769	8.92719	7.28403e-06	intronic	SLC6A13
rs374759906	chr21:34130103	TCCCATCCCCCTCC	T	301	0.00632805	1.27867	0.285098	3.59186	2.05419	6.28058	7.29046e-06	intronic	MRPS6
rs75726565	chr5:6616623	C	T	806	0.0169449	0.511134	0.11399	1.66718	1.33337	2.08455	7.32502e-06	intronic	NSUN2
rs11017247	chr10:130427166	A	T	8099	0.170269	-0.219006	0.0488522	0.803317	0.729967	0.884038	7.35932e-06	intergenic	GLRX3;MIR378C	dist=246784;dist=535422
rs190487615	chr1:2835360	A	G	328	0.00689626	1.27233	0.283959	3.56916	2.04576	6.22698	7.44074e-06	intergenic	TTC34;ACTRT2	dist=45695;dist=186122
rs79537714	chr5:128251266	C	T	532	0.0111845	0.627648	0.14028	1.8732	1.4229	2.466	7.66784e-06	intergenic	SLC12A2;FBN2	dist=61578;dist=6643
rs74468548	chr1:233900270	A	T	6865	0.144423	0.283259	0.0633425	1.32745	1.17246	1.50292	7.75411e-06	intergenic	KCNK1;SLC35F3	dist=227758;dist=4442
rs74392566	chr5:127639495	G	T	1689	0.0355086	0.372552	0.0833721	1.45143	1.23262	1.70909	7.87514e-06	intergenic	PRRC1;CTXN3	dist=84407;dist=9526
rs3751849	chr16:72783295	C	G	1288	0.0270782	0.92776	0.207759	2.52884	1.68296	3.79987	7.98574e-06	UTR3	ZFHX3	NM_006885:c.*3869G>C;NM_001164766:c.*3869G>C
rs11105354	chr12:89632746	A	G	8030	0.168861	-0.257448	0.0577086	0.773022	0.69035	0.865594	8.15133e-06	intronic	ATP2B1
rs111918653	chr11:26582816	G	A	417	0.00876677	0.710331	0.159298	2.03466	1.489	2.78029	8.22919e-06	intronic	ANO3
rs7643335	chr3:12716815	A	G	3688	0.0776421	0.26835	0.060197	1.3078	1.16226	1.47158	8.27816e-06	intergenic	RAF1;TMEM40	dist=52614;dist=16715
rs73987603	chr2:212980098	G	A	7713	0.162154	-0.2356	0.0528901	0.790097	0.712294	0.876398	8.40828e-06	intergenic	MIR4776-2;IKZF2	dist=53762;dist=19588
rs11945782	chr4:157003802	A	C	12782	0.268767	-0.19485	0.0437512	0.822958	0.755328	0.896643	8.44438e-06	intergenic	PDGFC;GLRB	dist=32408;dist=72323
rs56761575	chr21:41342910	A	G	1255	0.0263844	0.41659	0.0935542	1.51678	1.26266	1.82204	8.47096e-06	intronic	FAM3B
rs11105352	chr12:89632685	G	A	8026	0.168791	-0.256956	0.057718	0.773402	0.690677	0.866036	8.51026e-06	intronic	ATP2B1
rs11105353	chr12:89632686	C	A	8024	0.168749	-0.256909	0.0577183	0.773438	0.690709	0.866077	8.54372e-06	intronic	ATP2B1
rs12410984	chr1:42707262	C	T	12977	0.272821	0.198487	0.0446356	1.21956	1.1174	1.33106	8.71408e-06	intergenic	YBX1;CLDN19	dist=3459;dist=25831
rs73657836	chr8:3395395	A	G	858	0.0180381	-0.492826	0.110881	0.610898	0.491569	0.759194	8.80455e-06	intronic	CSMD1
rs10861121	chr12:103836923	G	A	3317	0.0697376	0.32749	0.0736964	1.38748	1.20087	1.60309	8.83951e-06	intronic	NT5DC3
rs115260079	chr12:19782160	C	A	513	0.010785	0.620516	0.139691	1.85989	1.41442	2.44565	8.91049e-06	intergenic	AEBP2;LINC02398	dist=259921;dist=232525
rs74458172	chr1:2822807	G	C	382	0.00803128	1.20481	0.271258	3.33613	1.96039	5.6773	8.93041e-06	intergenic	TTC34;ACTRT2	dist=33142;dist=198675
rs73990826	chr2:212975488	G	C	4308	0.0905956	-0.284959	0.0641616	0.752045	0.663176	0.852824	8.94288e-06	intergenic	MIR4776-2;IKZF2	dist=49152;dist=24198
rs111779961	chr13:83376724	A	G	1134	0.0238446	0.428229	0.0964308	1.53454	1.27026	1.85379	8.96291e-06	intergenic	NONE;SLITRK1	dist=NONE;dist=500481
rs71371830	chr17:8139032	G	C	2133	0.0448467	-0.526287	0.118737	0.590795	0.468129	0.745603	9.32034e-06	intergenic	HES7;PER1	dist=14940;dist=1438
rs141232077	chr1:2824690	G	C	335	0.00704344	1.24851	0.281893	3.48515	2.00572	6.05584	9.46617e-06	intergenic	TTC34;ACTRT2	dist=35025;dist=196792
rs144253977	chr1:172474987	G	A	370	0.00777997	0.753006	0.170051	2.12337	1.52151	2.96331	9.50593e-06	intergenic	C1orf105;SUCO	dist=6158;dist=57362
rs73990827	chr2:212975987	C	T	4310	0.0906491	-0.283965	0.0641363	0.752793	0.663868	0.85363	9.53239e-06	intergenic	MIR4776-2;IKZF2	dist=49651;dist=23699
rs73838458	chr4:108640537	A	G	1253	0.0263435	0.407941	0.0921883	1.50372	1.25515	1.80152	9.64045e-06	intergenic	RPL34;OSTC	dist=10054;dist=10048
rs142481265	chr4:118839735	T	C	305	0.00641214	1.26827	0.286753	3.55468	2.02634	6.23576	9.74056e-06	intergenic	SEC24D;SYNPO2	dist=3539;dist=10953
rs187581124	chr1:2828957	A	G	337	0.00708489	1.24324	0.28142	3.46681	1.99701	6.01839	9.97483e-06	intergenic	TTC34;ACTRT2	dist=39292;dist=192525

[truncated: 9 more sheets: Table S11, Table S12, Table S13, Table S14, Table S15, Table S16, Table S17, Table S18, Table S19]
